# Supplementary material for: Biochar application significantly affects the N pool and microbial community structure in purple and paddy soils
Source: PeerJ. 2019 Sep 13;7:e7576. doi: 10.7717/peerj.7576 (PMC6746220; doi:10.7717/peerj.7576)
Supplement: Table S4 [file peerj-07-7576-s004.xls]

## Sheet: all.tags_otus.stat
SampleID	Total Tags	Unique Tags	Taxon Tags	Unclassified Tags	Singleton Tags	OTUs
PuT0-1	74760	73738	56342	0	18418	7068
PuT0-2	69276	64663	50410	0	18866	5584
PuT0-3	81801	77228	62607	0	19194	6412
PuT0-4	89567	83012	70571	0	18996	6822
PuT0-5	50537	47553	40001	0	10536	5424
PuT1-1	91795	90581	70980	0	20815	8140
PuT1-2	73691	69218	56098	0	17593	6102
PuT1-3	87739	85723	63114	0	24625	7340
PuT1-4	64642	61934	50192	0	14450	6685
PuT1-5	86416	83871	62210	0	24206	7320
PuT2-1	73444	72720	51212	0	22232	7878
PuT2-2	82473	78839	63220	0	19253	8072
PuT2-3	78927	77494	60861	0	18066	8030
PuT2-4	71118	68744	51908	0	19210	6611
PuT2-5	73042	63693	59721	0	13321	4691
PaT0-1	76002	74798	56686	0	19316	7501
PaT0-2	75772	72966	58283	0	17489	6506
PaT0-3	74710	72400	57319	0	17391	7013
PaT0-4	81136	78541	57911	0	23225	7383
PaT0-5	89038	85833	69904	0	19134	7700
PaT1-1	79046	77443	54032	0	25014	6665
PaT1-2	91077	87797	73510	0	17567	8355
PaT1-3	68555	66536	50485	0	18070	6533
PaT1-4	88310	84457	67800	0	20510	7637
PaT1-5	90040	87094	72168	0	17872	7979
PaT2-1	91103	88803	69219	0	21884	7920
PaT2-2	77175	74968	58273	0	18902	6894
PaT2-3	63066	61768	44774	0	18292	5671
PaT2-4	66725	65324	53155	0	13570	6799
PaT2-5	75430	73738	55701	0	19729	6541
